# Supplementary material for: Composition Profiling and Authenticity Assessment of Camellia Oil Using High Field and Low Field 1H NMR
Source: Molecules. 2021 Aug 5;26(16):4738. doi: 10.3390/molecules26164738 (PMC8400449; doi:10.3390/molecules26164738)
Supplement: Supplementary file 1 [file molecules-26-04738-s001.zip]

Archive with 1 entries (1 files):
- molecules-1289427-supplementary.pdf
